# Supplementary material for: Community social environments and cigarette smoking
Source: SSM Popul Health. 2022 Jul 16;19:101167. doi: 10.1016/j.ssmph.2022.101167 (PMC9307492; doi:10.1016/j.ssmph.2022.101167)
Supplement: Multimedia Component 1 [file mmc1.xlsx]

## Sheet: Supp T1
Supplemental Table 1. Coefficients from multilevel multinomial logistic models predicting current smoker status (compared with never smoked), L.A.FANS Waves 1 and 2 (N = 2,262).
	Model 1				Model 2				Model 3				Model 4				Model 5				Model 6
	Coef		95% CI		Coef		95% CI		Coef		95% CI		Coef		95% CI		Coef		95% CI		Coef		95% CI
Community social organizational characteristics
Neighborhood social cohesion	-0.1726	*	(-.35, .00)		0.0889757		(-.12, .30)		0.120642		(-.09, .33)		0.108491		(-.12, .34)		0.11907		(-.14, .38)		0.0996285		(-.13, .33)
Neighborhood neighborly exchange	0.007		(-.20, .22)		-0.03256		(-.25, .18)		-0.0435496		(-.26, .17)		-0.0268577		(-.27, .22)		-0.0285792		(-.27, .21)		0.0288141		(-.26, .32)
Individual perceptions of danger (1=yes)									0.628122	*	(.16, 1.10)		0.595032	*	(.13, 1.06)		0.589557	*	(.12, 1.06)		0.572868	*	(.11, 1.04)
Interactions
Social cohesion x perceived danger																	-0.0379602		(-.45, .37)
Neighborly exchange x perceived danger																					-0.224551		(-.64, .19)
Neighborhood social structual characteristics
Residential co-ethnic density					-0.019562		(-.11, .07)		-0.010445		(-.10, .08)		0.009623		(-.10, .12)		0.009623		(-.10, .12)		0.009623		(-.10, .12)
Residential socioeconomic disadvantage					0.689479	***	(.42, .96)		0.563587	***	(.29, .84)		0.594862	***	(.26, .93)		0.596895	***	(.26, .93)		0.602603	***	(.26, .93)
Activity space co-ethnic density					-0.024923		(-.31, .26)		-0.02218		(-.30, .26)		-0.260039		(-.59, .07)		-0.260039		(-.59, .07)		-0.253444		(-.58, .07)
Activity space socioeconomic disadvantage					-0.288559		(-1.38, .81)		-0.336446		(-1.44, .77)		-0.275828		(-1.37, .82)		-0.272695		(-1.37, .82)		-0.264304		(-1.36, .83)
Individual controls
Age													-0.0092909		(-.03, .01)		-0.0092909		(-.03, .01)		-0.0092909		(-.03, .01)
Female													-0.645667	**	(-1.08, -.21)		-0.645667	**	(-1.08, -.21)		-0.638849	**	(-1.07, -.20)
Race/ethnicity (ref: White)
Black													-0.315198		(-1.05, .42)		-0.315198		(-1.05, .42)		-0.305995		(-1.03, .42)
Latino													-0.891	**	(-1.49, -.29)		-0.891	**	(-1.49, -.29)		-0.87419	**	(-1.47, -.27)
Asian/Other													-0.817146		(-1.81, .18)		-0.817146		(-1.81, .18)		-0.858133		(-1.87, .15)
Foreign born													-0.630197	*	(-1.17, -.09)		-0.630197	*	(-1.17, -.09)		-0.652139	*	(-1.20, -.11)
Married													0.033356		(-.37, .43)		0.033356		(-.37, .43)		0.0364635		(-.36, .44)
Presence of children													-0.326863		(-.76, .10)		-0.326863		(-.76, .10)		-0.326863		(-.76, .10)
Family income (IHS)													-0.0243931		(-.12, .07)		-0.0243931		(-.12, .07)		-0.0263474		(-.12, .07)
Education (years)													-0.132859	***	(-.19, .07)		-0.132859	***	(-.19, .07)		-0.132859	***	(-.19, .07)
Employed													0.525381	*	(.02, 1.03)		0.525381	*	(.02, 1.03)		0.514661	*	(.01, 1.02)
Uninsured													0.338055		(-.14, .81)		0.338055		(-.14, .81)		0.349802		(-.13, .83)
Length of neighborhood residence (IHS)													-0.0502517		(-.25, .15)		-0.0502517		(-.25, .15)		-0.0512022		(-.25, .15)
Survey wave	-0.288		(-.69, .11)		-0.214111		(-.61, .18)		-0.182713		(-.58, .22)		-0.0562178		(-.47, .35)		-0.0562178		(-.47, .35)		-0.0532736		(-.46, .36)
Note: L.A.FANS, Los Angeles Family and Neighborhood Survey; Coef, coefficient; CI, confidence interval; IHS, inverse hyperbolic sine. All contextual measures are exposure-weighted.
*p < 0.05; **p < 0.01; ***p < 0.001.
